# Supplementary material for: Workplace Integrated Safety and Health Program Uptake in Nursing Homes: Associations with Ownership
Source: Int J Environ Res Public Health. 2021 Oct 28;18(21):11313. doi: 10.3390/ijerph182111313 (PMC8583467; doi:10.3390/ijerph182111313)
Supplement: Supplementary file 1 [file ijerph-18-11313-s001.zip]

Archive with 1 entries (1 files):
- Predicting WISH Supplementary Materials Tables.pdf
